# Supplementary material for: Oncotype DX Test Receipt among Latina/Hispanic Women with Early Invasive Breast Cancer in New Jersey: A Registry-Based Study
Source: Int J Environ Res Public Health. 2021 May 12;18(10):5116. doi: 10.3390/ijerph18105116 (PMC8151910; doi:10.3390/ijerph18105116)
Supplement: Supplementary file 1 [file ijerph-18-05116-s001.zip]

Archive with 1 entries (1 files):
- ijerph-1190213-SI.pdf
